# Supplementary material for: Sequential Extraction of Proanthocyanidin Fractions from Ficus Species and Their Effects on Rumen Enzyme Activities In Vitro
Source: Molecules. 2022 Aug 12;27(16):5153. doi: 10.3390/molecules27165153 (PMC9415173; doi:10.3390/molecules27165153)
Supplement: Supplementary file 1 [file molecules-27-05153-s001.zip]

Archive with 1 entries (1 files):
- molecules-1831411-supplementary.pdf
